# Supplementary material for: Revisiting roles of mast cells and neural cells in keloid: exploring their connection to disease activity
Source: Front Immunol. 2024 Mar 8;15:1339336. doi: 10.3389/fimmu.2024.1339336 (PMC10957560; doi:10.3389/fimmu.2024.1339336)
Supplement: Supplementary file 8 [file Table_1.xlsx]

## Sheet: Sheet1
Supplementary Table S1. Clinical information of keloids and publicly available cohort.
Sample ID	Cohort	Gender	Race	Age	Site of sampling	Sequencing type	Cell counts
AK 01	SMC	Male	Asian	28	Chest	scRNAseq	7522
AK 02	SMC	Male	Asian	28	Chest	scRNAseq	8151
AK 03	SMC	Female	Asian	44	Back	scRNAseq	7335
AK 04	SMC	Female	Asian	44	Back	scRNAseq	7659
AK 05	SMC	Female	Asian	55	Chest	scRNAseq	6564
AK 06	SMC	Female	Asian	55	Chest	scRNAseq	6527
IK 01	SMC	Male	Asian	24	Back	scRNAseq	7695
IK 02	SMC	Male	Asian	24	Back	scRNAseq	6192
IK 03	SMC	Female	Asian	57	Chest	scRNAseq	7479
IK 04	SMC	Female	Asian	57	Chest	scRNAseq	9010
MS 01	SMC	Male	Asian	24	Back	scRNAseq	1744
MS 02	SMC	Female	Asian	57	Chest	scRNAseq	6772
MS 03	SMC	Male	Asian	50	Chest	scRNAseq	4745
Supplementary Table S2. Summary of sequencing quality metrics of keloid samples.
		AK 01	AK 02	AK 03	AK 04	AK 05	AK 06	IK 01	IK 02	IK 03	IK 04	MS 01	MS 02	MS 03
Cells	Estimated Number of Cells	8841	11871	8884	10044	6564	6527	9426	7030	10213	9166	1936	8358	4745
	Fraction Reads in Cells	0.946	0.952	0.923	0.86	0.935	0.918	0.892	0.881	0.72	0.913	0.486	0.931	0.925
	Mean Reads per Cell	67876	45717	36350	29967	53583	45178	53329	30429	24026	29316	148378	26122	53782
	Median Genes per Cell	1592	2088	2664	1965	1752	1787	1878	2042	1326	2035	1731	2021	1953
	Total Genes Detected	27593	29662	28470	28618	27352	27576	27753	25819	26966	28038	22422	27135	26946
	Median UMI Counts per Cell	1592	2088	2664	1965	4950	4924	1878	2042	3379	5712	1731	7364	5860
Sequencing	Number of Reads	600095194	542714136	322937557	300993022	351720319	294877345	502683255	213921340	245373141	268711383	287260925	218325963	255193493
	Valid Barcodes	0.981	0.979	0.973	0.974	0.975	0.974	0.97	0.97	0.978	0.975	0.98	0.978	0.977
	Sequencing Saturation	0.841	0.656	0.408	0.388	0.715	0.651	0.626	0.469	0.392	0.413	0.852	0.39	0.682
	Q30 Bases in Barcode	0.959	0.958	0.951	0.952	0.946	0.946	0.962	0.963	0.939	0.939	0.963	0.937	0.943
	Q30 Bases in RNA Read	0.939	0.929	0.923	0.92	0.889	0.913	0.874	0.884	0.932	0.939	0.899	0.939	0.933
	Q30 Bases in Sample Index	0.959	0.958	0.951	0.952	0.946	0.946	0.962	0.963	0.939	0.939	0.963	0.937	0.943
	Q30 Bases in UMI	0.955	0.954	0.942	0.942	0.943	0.943	0.953	0.954	0.92	0.922	0.954	0.917	0.931
Mapping	Reads Mapped to Genome	0.967	0.969	0.977	0.978	0.92	0.945	0.89	0.897	0.96	0.925	0.922	0.965	0.952
	Reads Mapped Confidently to Genome	0.92	0.909	0.917	0.905	0.86	0.875	0.797	0.799	0.88	0.794	0.877	0.869	0.855
	Reads Mapped Confidently to Intergenic Regions	0.045	0.06	0.059	0.077	0.056	0.061	0.072	0.069	0.072	0.08	0.026	0.096	0.1
	Reads Mapped Confidently to Intronic Regions	0.156	0.186	0.186	0.158	0.173	0.191	0.096	0.103	0.138	0.173	0.054	0.155	0.12
	Reads Mapped Confidently to Exonic Regions	0.719	0.664	0.672	0.67	0.628	0.623	0.629	0.627	0.67	0.541	0.798	0.619	0.634
	Reads Mapped Confidently to Transcriptome	0.691	0.634	0.64	0.643	0.603	0.597	0.604	0.601	0.641	0.518	0.773	0.592	0.611
	Reads Mapped Antisense to Gene	0.014	0.015	0.017	0.014	0.013	0.014	0.008	0.008	0.016	0.011	0.007	0.013	0.011
